# Supplementary material for: Identification of genes with high heterogeneity of expression as a predictor of different prognosis and therapeutic responses in colorectal cancer: a challenge and a strategy
Source: Cancer Cell Int. 2022 Sep 5;22:276. doi: 10.1186/s12935-022-02694-9 (PMC9446546; doi:10.1186/s12935-022-02694-9)
Supplement: Supplementary file 1 — Additional file 1: Table S1. List of 132 identified genes with high heterogeneity of expression. [file 12935_2022_2694_MOESM1_ESM.xlsx]

## Sheet: Table S1
List of 132 identified genes with high heterogeneity of expression
Gene symbol	Ensembl ID	SD in TCGA	SD in GSE39582
CLDN1	ENSG00000163347	1.13111	1.05833
EPHX4	ENSG00000172031	1.03971	1.21287
BLACAT1	ENSG00000281406	1.0815	1.00751
CRNDE	ENSG00000245694	1.0259	1.41045
FOXQ1	ENSG00000164379	1.42491	1.45632
LEMD1	ENSG00000186007	1.21894	1.21014
PSAT1	ENSG00000135069	1.1155	1.18952
S100P	ENSG00000163993	1.44632	1.25352
SFTA2	ENSG00000196260	1.25677	1.22925
COL11A1	ENSG00000060718	1.77949	1.50289
SLC7A11	ENSG00000151012	1.16341	1.07031
PLAU	ENSG00000122861	1.01309	1.00352
S100A2	ENSG00000196754	1.32288	1.43806
RNF43	ENSG00000108375	1.20273	1.09123
CTHRC1	ENSG00000164932	1.39214	1.62523
MMP7	ENSG00000137673	2.11363	1.75108
CXCL3	ENSG00000163734	1.37018	1.43096
CXCL1	ENSG00000163739	1.45244	1.36573
CST1	ENSG00000170373	1.99892	1.94056
KLK6	ENSG00000167755	2.09881	1.60625
C2CD4A	ENSG00000198535	1.52389	1.5298
BGN	ENSG00000182492	1.42653	1.19483
COL10A1	ENSG00000123500	2.06287	1.96793
CLEC5A	ENSG00000258227	1.13392	1.00579
BBOX1-AS1	ENSG00000254560	1.00324	1.10856
CHI3L1	ENSG00000133048	1.51364	1.02407
SHISA2	ENSG00000180730	1.01657	1.28318
FAP	ENSG00000078098	1.4137	1.39188
VSNL1	ENSG00000163032	1.26106	1.26803
DPEP1	ENSG00000015413	2.4121	1.74871
CXCL8	ENSG00000169429	2.00617	1.72265
KRT6B	ENSG00000185479	1.88419	1.24138
MFAP2	ENSG00000117122	1.18821	1.10367
CLDN2	ENSG00000165376	2.42753	1.67867
SERPINE1	ENSG00000106366	1.35743	1.11521
AZGP1	ENSG00000160862	1.57062	1.57494
COMP	ENSG00000105664	2.02261	1.63016
MMP1	ENSG00000196611	2.11011	2.21168
MMP3	ENSG00000149968	1.99439	2.12513
ASCL2	ENSG00000183734	1.87456	1.20141
OLR1	ENSG00000173391	1.37374	1.16226
ASB9	ENSG00000102048	1.08992	1.03485
RPL22L1	ENSG00000163584	1.27944	1.13329
MMP10	ENSG00000166670	1.19312	1.46183
SLCO4A1-AS1	ENSG00000232803	1.46718	1.02174
SP5	ENSG00000204335	1.50075	1.08554
EDNRA	ENSG00000151617	1.07437	1.03358
TCN1	ENSG00000134827	2.2839	2.31868
CXCL11	ENSG00000169248	1.70561	2.0254
PMEPA1	ENSG00000124225	1.28562	1.05367
SERPINB5	ENSG00000206075	1.97858	1.12902
COL5A2	ENSG00000204262	1.26276	1.24024
TMPRSS3	ENSG00000160183	1.42966	1.04519
PLPP4	ENSG00000203805	1.08909	1.34743
KRT23	ENSG00000108244	2.52625	2.32172
CA9	ENSG00000107159	2.24631	1.39912
DUSP4	ENSG00000120875	1.78635	1.36121
KLK10	ENSG00000129451	2.1215	1.16856
SPARC	ENSG00000113140	1.13083	1.11047
SLCO1B3	ENSG00000111700	1.54643	2.09089
CXCL5	ENSG00000163735	2.20648	1.46733
TREM1	ENSG00000124731	1.26628	1.19397
COL5A1	ENSG00000130635	1.22332	1.24083
OLFML2B	ENSG00000162745	1.12384	1.14228
LGR5	ENSG00000139292	1.73534	1.6432
AGT	ENSG00000135744	1.28994	1.20172
SPP1	ENSG00000118785	2.29918	1.39403
SULF1	ENSG00000137573	1.56744	1.4781
SLC6A20	ENSG00000163817	1.83031	1.188
UCA1	ENSG00000214049	1.98312	1.71433
LY6E	ENSG00000160932	1.45663	1.1088
THBS2	ENSG00000186340	1.81157	1.78678
SLC35D3	ENSG00000182747	1.58891	2.02197
WNT5A	ENSG00000114251	1.05076	1.00595
CDH11	ENSG00000140937	1.2173	1.02097
KCNN4	ENSG00000104783	1.34765	1.00216
LAPTM4B	ENSG00000104341	1.23456	1.1641
MME	ENSG00000196549	1.57859	1.18374
PBK	ENSG00000168078	1.01424	1.22707
CEL	ENSG00000170835	2.49322	2.5046
TPD52L1	ENSG00000111907	1.03077	1.00052
ZIC2	ENSG00000043355	1.85709	2.07984
COL1A2	ENSG00000164692	1.40482	1.31722
GZMB	ENSG00000100453	1.46357	1.51942
DACH1	ENSG00000276644	1.46552	1.41135
RASSF10	ENSG00000189431	1.37443	1.2024
CXCL6	ENSG00000124875	1.12967	1.45725
STXBP1	ENSG00000136854	1.07919	1.00919
ERP27	ENSG00000139055	1.45834	1.59516
LCN2	ENSG00000148346	2.1547	1.73301
SFRP4	ENSG00000106483	2.05698	1.78236
HS6ST2	ENSG00000171004	1.88519	1.66268
IFI6	ENSG00000126709	1.51514	1.44337
CD55	ENSG00000196352	1.17203	1.07091
VCAN	ENSG00000038427	1.3667	1.34034
MMP12	ENSG00000262406	1.73931	1.395
COL9A3	ENSG00000092758	1.77758	1.33759
CYP4X1	ENSG00000186377	1.62715	1.83876
NMU	ENSG00000109255	1.37328	1.57512
EDAR	ENSG00000135960	1.76874	1.1369
CXCL10	ENSG00000169245	1.71334	1.60141
ODAM	ENSG00000109205	1.30912	1.43861
DUSP27	ENSG00000198842	3.00692	2.44444
TNFRSF11B	ENSG00000164761	1.38976	1.19703
APCDD1	ENSG00000154856	1.82091	1.65534
PHGDH	ENSG00000092621	1.61848	1.06564
PRRX1	ENSG00000116132	1.4254	1.10219
TNFSF4	ENSG00000117586	1.00892	1.09764
REG3A	ENSG00000172016	3.15187	1.63413
TRIP6	ENSG00000087077	1.27934	1.02025
SLC38A5	ENSG00000017483	1.83924	1.21195
IGF2BP3	ENSG00000136231	1.6043	1.09839
FSCN1	ENSG00000075618	1.41667	1.08998
COL3A1	ENSG00000168542	1.38882	1.01981
REG1B	ENSG00000172023	2.77993	2.92371
REG1A	ENSG00000115386	3.55152	3.15516
LDHB	ENSG00000111716	1.24915	1.00449
PITX2	ENSG00000164093	1.01841	1.0271
MMP9	ENSG00000100985	1.6002	1.24023
TNFAIP6	ENSG00000123610	1.16265	1.41284
SELE	ENSG00000007908	1.14009	1.09629
HPDL	ENSG00000186603	1.33022	1.02495
LOX	ENSG00000113083	1.21889	1.05493
S100A9	ENSG00000163220	1.45908	1.13401
CFI	ENSG00000205403	1.13259	1.24772
HSPA4L	ENSG00000164070	1.39573	1.34679
SACS	ENSG00000151835	1.00253	1.07304
IL6	ENSG00000136244	1.28041	1.32438
APOLD1	ENSG00000178878	1.48067	1.39604
GPR143	ENSG00000101850	1.5019	1.18443
LOXL1	ENSG00000129038	1.0538	1.22409
LGR6	ENSG00000133067	1.77524	1.13377
